# Supplementary material for: Characterization of factors that underlie transcriptional silencing in C. elegans oocytes
Source: PLoS Genet. 2023 Jul 21;19(7):e1010831. doi: 10.1371/journal.pgen.1010831 (PMC10395837; doi:10.1371/journal.pgen.1010831)
Supplement: S1 Table — (XLSX) [file pgen.1010831.s006.xlsx]

## Sheet: Fig 2B
RNAPIIpSer2 signal densities normalized to pachytene
-3 oocyte				-2 oocyte				-1 oocyte
Control RNAi	top-2 RNAi	capg-2 RNAi	top-2/capg-2 RNAi	Control RNAi	top-2 RNAi	capg-2 RNAi	top-2/capg-2 RNAi	Control RNAi	top-2 RNAi	capg-2 RNAi	top-2/capg-2 RNAi
1.28978	0.800945	1.60816	1.00158	0.000157211	0.69128	1.1469	0.730837	0	0.0450863	0.337293	0.113843
0.887029	2.04203	0.0965629	0.837997	0.691515	1.51386	0.275345	0.556617	0.24927	0.0706514	0.319879	0.00305576
1.41896	0.756652	5.40995	1.81022	1.06575	1.14568	4.15328	2.02788	0.681411	0.564896	5.66993	0.0556658
1.14072	1.46272	0.259008	0.941798	1.09998	0.799163	0.175231	0.380291	0.746177	0.536173	0.00185432	0.0711827
1.48578	0.813936	1.07725	0.765822	1.01167	1.18545	0.83216	0.473674	0.687024	0.0387144	0.197241	0.168735
1.11815	1.39663	1.94394	4.41938	0.441458	0.592279	1.07219	1.18315	0.108907	0.626409	0.00166268	0.00581083
0.221879	1.4041	1.09491	0.776182	0.0321932	1.07776	1.18177	1.02176	0.19206	0.189297	0.13415	0.0477089
0.455592	1.79943	0.547503	0.464525	0.619778	0.685308	0.303587	0.4552	0.101713	0.000125245	0.00205041	0.0210615
1.5247	4.05994	0.440572	0.160108	1.34226	1.04359	0.139042	0.377632	0.109077	2.58746	0.0101801	0.308155
0.00951916	0.986279	1.14988	0.353787	0.0178933	1.19709	0.121977	0.498289	0.0360852	0.228903	0.317665	0.335099
0.0536642	0.86428	1.06636		0.023891	0.617373	0.259077		0.034614	0.713585	0.184998
0.33358	0.244887	0.157442		0.0142037	1.34244	0.764244		0.00654347	0.0985207	0.0003109
0.527545	0.962356	1.74245		0.123653	0.0135486	1.68704		0.0687209	0	0.875268
0.00947319	0.56984	0.0980406		0.0395832	0.871803	0.392317		0	0.105169	0.270753
0.413989	0.361983	1.02587		0.0107311	0.0102009	0.551875		0.00030602	1.4572	0.629844
0.0544182		1.09102		0.00846265		0.676641		0.0585661		1.34278
1.80632		0.185648		0.265473		0.0297611		0.00999668		0.0102372
0.209659		1.55237		0.0610948		1.13853		0.100264		0.249766
0.0284687		1.06007		0.157441		0.660248		0.42341		2.181
1.29777		0.886157		0.478963		0.883379		0.452022		1.51462
0.484257				0.333583				0.612465
0.830928				0.23204				0.165185

## Sheet: Fig 3B
RNAPIIpSer2 signal densities normalized to pachytene
-3 oocyte		-2 oocyte		-1 oocyte
Control RNAi	cdk-1 RNAi	Control RNAi	cdk-1 RNAi	Control RNAi	cdk-1 RNAi
0.0467481	0.668642	0.0515904	0.402792	0.0220734	0.105028
0.543409	0.220176	0.00472517	0.0126978	0.00285197	0.00434855
0.635532	1.22024	0.587299	0.87691	0	0.565925
0.218679	0.53052	4.17279e-05	0.0219628	0.00513741	0.00191478
0.794509	0.495393	0.0231437	0.0330068	0.000128786	0.000954555
0.554617	0.31327	0.713933	0.303418	0.00254334	0.0533695
0.429453	0.900525	0.0122296	0.657233	0.0112987	0.298119
0.0274574	0.795491	0.00919628	0.731287	0.017631	0.419935
0.233169	0.961839	0.0108191	0.496046	0.0278216	0.0593306
0.017212	1.26293	0.014645	0.154688	0.0390812	0.00101598
0.33838	1.18107	0.0480579	0.762787	0	0.400294
1.5193	0.11438	0.0131629	0.00660465	0.000136713	0.152713
0.785223	1.01398	0.103025	0.245686	0.00832395	0.373283
0.326595	0.962336	0.00116145	0.823775	0.00127033	0.0129505
0.597838	0.581268	0.123955	0.459366	0	0.0757795
0.809226	1.1038	0.00174072	0.970674	0.000334605	0.377811
0.189673	1.27322	0.0495815	0.908449	0.000314418	0.0176146
2.79898e-05	0.615142	0.000217207	0.0108208	8.01393e-05	0
0.3091	0.778932	0.0686731	0.147575	0.0229141	0.00419073

## Sheet: Fig 4B
RNAPIIpSer2 signal densities normalized to pachytene
-6 oocyte			-5 oocyte			-4 oocyte			-3 oocyte			-2 oocyte			-1 oocyte
Control RNAi	wee-1.3 RNAi	wee-1.3/capg-2 RNAi	Control RNAi	wee-1.3 RNAi	wee-1.3/capg-2 RNAi	Control RNAi	wee-1.3 RNAi	wee-1.3/capg-2 RNAi	Control RNAi	wee-1.3 RNAi	wee-1.3/capg-2 RNAi	Control RNAi	wee-1.3 RNAi	wee-1.3/capg-2 RNAi	Control RNAi	wee-1.3 RNAi	wee-1.3/capg-2 RNAi
1.44223	0.437482	0.949691	1.4078	0.00403078	1.68266	1.0126	0.19616	0.347833	1.51647	0.577969	0.894751	0.00402403	0.045341	0.861644	0.000419315	0.232119	0.896741
0.981228	2.63409	1.3564	1.30066	0.102808	1.327	1.28111	0.00702686	1.34768	0.12886	0.0180473	0.906461	0.0039691	0.0185204	0.721568	0	0.623022	1.04817
3.4424	1.53944	1.3362	3.5826	1.3958	1.55976	2.90001	0.695009	0.81791	0.00506693	0.0226635	1.06957	0	0.459879	0.171322	0.0178858	1.12595	0.0875457
3.18409	1.46903	1.68985	2.74563	0.096553	1.15605	2.40791	0.0973549	1.24193	1.39337	0.0135997	0.170755	0.00420204	0	1.30766	0	0	0.000126939
1.05297	0.853382	0.886547	1.10987	0.596153	1.72845	0.8246	0.0428795	1.34358	1.2909	1.49243	0.880557	0.134182	0.0414997	0.845684	0.0142019	0.00445421	1.54606
1.86364	0.971882	1.97248	1.80076	0.00765918	0.39769	0.619378	0.0218945	1.03734	0.604765	2.54509	1.90115	0.0523785	1.42523	1.8739	0.0021212	0.0323314	1.6757
1.81821	2.451	1.76917	1.0519	2.209	1.72863	1.67739	0.00262523	1.63111	0.683737	0.261243	0.999577	0.160309	0.014577	1.61175	0.280268	0	0
2.14547	0	1.22928	1.00501	0	0.925111	0.436227	1.17281	0.862212	0.04213	0.155305	0.74495	0.00487785	0.0147709	0.508688	0.0881986	0	1.64997
0.706546	0.197109	0.557022	1.22297	0.000359981	0.24706	0.536083	0.000739305	0.84765	0.93649	0.330612	0.853873	0.485424	0.105055	1.12578	0.000655754	0	0.863264
1.50437	0.274519	1.75588	1.00579	0.0822814	1.04706	0.493893	0.176734	0.478637	0.803745	0.44485	0.402381	0.511072	0.838709	0.158109	0.00211715	0.139645	0.0214217
1.20807	0.742544	1.82676	1.12256	0.00694511	1.45576	1.19173	2.13062	1.87161	0.335275	3.07913	1.25127	0.50048	0	0.152177	0.000177372	0	0.149442
1.2411	1.18795	0.111337	1.23057	1.09381	0.163108	0.826828	0.077749	0.0439138	0.912862	1.72309	0.351843	0.024844	0.170734	0.807578	3.80161e-05	0.210393	2.07326
0.960253	0.488819	2.06435	1.39327	2.67197	2.01676	0.797899	0.0012539	1.32723	1.00736	0.0748333	0.614458	0.0509099	5.145e-05	0.643734	0.000328233	0.00188744	0.260145
1.30999	1.25843	1.29333	1.04541	0.461519	1.18959	0.851146	0.298335	0.849231	1.13793	0.284864	0.2578	0.173198	1.33001	0.160983	0.0144654	0.126555	0.073048
1.39112	0.60807	1.03842	1.02853	0.798544	1.24052	1.24187	1.88969	1.11102	0.827649	0.160902	0.663861	0.0549674	0.0707538	0.755871	0	1.1272	0.0077199
1.79672	0.381031	1.11114	1.22084	0.142058	1.49403	0.919777	0.00145234	0.053825	1.06557	0.0421746	0.00217633	0.0615689	0.337354	0.00849409	0.00971935	0.723986	0
0.570011	0.925707	0.608487	1.24873	0.396656	1.42238	1.76928	0.298814	1.1581	2.24294	0.373626	1.43239	1.43803	0.0732156	0	0.179425	0.0926701	0
1.12918	1.32717	0.594174	1.58846	0.403362	0.940213	0.627987	0.0644307	0.994474	0.00304765	0.585302	0.186589	6.24643e-05	0.750053	0.0198852	0	0.00488264	0.000348212

## Sheet: Fig 5B
H3K9me3 signal density
Control RNAi
-5 oocyte	-4 oocyte	-3 oocyte	-2 oocyte	-1 oocyte
25.6582	553.164	558.408	711.723	2334.27
74.4639	976.05	2405.81	3508.91	4005.01
0	0	897.339	126.203	0.210393
0	0	29.2008	34.2368	2.29909
10.2412	23.6496	287.588	972.786	1798.57
0.0607718	63.5093	352.743	1930.17	3282.32
0.81616	240.927	763.571	360.779	204.826
82.6302	0	10.7205	569.781	323.587
0	957.934	0	610.658	2392.98
0	1317.23	1034.04	1407.87	1528.55
67.6692	359.668	81.2705	1126.81	1239.03
957.421	551.501	981.923	763.27	1028.75
0	18.3005	657.504	1001.8	779.394
220.865	1614.93	1713.64	1905.88	3994.54
1777.2	2127.37	3339.11	3739.47	4590.77
97.2784	26.6892	726.385	1963.12	2816.28
8.76781	11.3362	228.845	372.049	1425.89
2.90302	260.745	411.172	1267.29	2640.84
95.9131	275.629	488.551	67.1866	0
103.89	311.578	993.503	1730.09	3026.17

## Sheet: Fig 6B
RNAPIIpSer2 signal densities normalized to pachytene
-3 oocyte			-2 oocyte			-1 oocyte
Control RNAi	met-2 RNAi	set-25 RNAi	Control RNAi	met-2 RNAi	set-25 RNAi	Control RNAi	met-2 RNAi	set-25 RNAi
0.509113	0.875115	0.548446	0.192108	2.79032	0.735355	0.219907	0.047578	0.566008
1.4277	0.33878	0.476199	1.38372	2.32123	0.253199	0.26232	2.89033	0.175367
0.278367	2.49141	0.694028	0	3.92789	0.331716	0.031584	0.469712	0.102828
0.145511	1.49364	0.541994	0.0415118	0.387588	0.0566773	0.00303689	2.90281	0.206972
0.504822	0.93527	0.695098	0.144389	0.426636	2.50971	0.0182923	0.366224	0.898947
0.427417	2.51478	3.08516	0.0411331	0.320134	2.48471	0	0.82443	0.29151
1.33554	1.60129	0.524114	0.060173	0.903784	0.124748	0	0.237756	0.123642
1.35348	1.81658	0.196209	0.312378	1.19991	0.000822014	0.16777	0.0827672	0
0.00514032	0.67264	2.12852	0.00121185	0.760072	0.347821	0.000923379	1.31659	0.744002
0.92626	0.794364	0.706342	0.00312638	2.30433	0.681795	0.0194547	0.0178491	1.02065
1.26798		2.3226	0.0241791		2.17474	0.254411		0.768254
1.84025		5.47516	0.0314593		0.00876727	0.620326		0.122752
2.72767		1.17152	1.59934		1.18932	0.010135		0.0126242
0.0803929		0.772679	0.208876		0.0644971	0.0860097		0.0636223
0.177041		1.21281	0.00113833		0.907583	0.602398		0.762957
0.634322		1.3309	0.0414054		0.205329	0		0.0402607
		1.55252			1.24507			0.0168541
		1.3643			0.0159435			0.0592234
		1.30519			0.473081			0.00613716
		1.05368			1.16094			0.0191752

## Sheet: Fig 7
Average bivalent volume in the -2 oocyte
Control RNAi	top-2/capg-2 RNAi	Control RNAi	met-2 RNAi	Control RNAi	set-25 RNAi
3.8805	12.8	3.45	6.599	4.7	10.6675
4.0085	8.4365	3.3995	6.6745	4.419	10.115
4.478	6.8895	4.4725	6.689	5.05	7.607
5.4515	9.0335	4.323	5.8115	4.7475	9.3195
2.478	6.801	8.308	6.9605	6.2755	9.474
2.842	4.666	4.6875	6.6655	5.31	9.798
3.0705	8.244	6.1485	7.382	2.774	9.0285
3.5225	6.13	6.1085	6.9225	3.6495	10.015
4.773	6.47	5.532	7.425	3.119	11.1765
4.121	6.1155	4.682	8.306	3.867	9.654
4.287	7.9795	4.1225	6.62	4.0425	11.7815
4.6875	5.83	4.397	8.0405	4.222	9.862
4.147	6.43	6.0915	6.5015	4.079	11.2775
6.242	7.7465	3.6615	5.018	4.466	15.6485
5.525	8.6885	3.861	7.403	6.96	12.0835
3.961	8.9625	4.254	8.446	6.604	9.4045
4.311	9.6555	4.6235	8.8745	7.4795	13.452
4.52	17.8085	5.5965	7.348	5.7285	13.961
4.93	4.228	4.011	7.342	5.973	6.779
		2.811	7.6175	8.1105	10.7625
		3.378	6.4085		10.5295
			7.5675

## Sheet: Fig 8B
RNAPIIpSer2 signal densities normalized to pachytene
-3 oocyte		-2 oocyte		-1 oocyte
Control RNAi	pie-1 RNAi	Control RNAi	pie-1 RNAi	Control RNAi	pie-1 RNAi
0.0322204	1.33128	0.0306494	0.709907	0.140158	0.0872838
0.0012413	0.854267	0	0.813352	0	0.789197
2.34086e-05	0.966519	0	1.06939	0.00064003	0.224183
0.0125287	0.710359	0.0510086	1.00198	0	0.220671
0.670806	0.409962	0.000166608	0.560108	0.0032213	0.00131843
0.590632	1.86326	0.133124	1.0146	0.167915	0.0331792
0.0213394	0.00449467	0.00492623	0	0.0140643	0
0.00603428	1.08306	0.0405486	0.763483	0.104559	0.558602
0.00210626	0.968157	0.00114568	0.343309	0.00544341	0.0101526
0.383015	1.18649	0.00246143	0.954073	0.00164782	0.00269805
0.602508	0.780476	1.05881	0.88666	0.937528	0.219755
0.162264	0.566168	0.122585	0.743541	0.0369724	0.138443
0.362957	0.925096	0.943338	0.844919	1.6414	0.0386419
0.717741	0.539136	0.145779	0.631896	0.422975	0.0278679
0.870201	0.687167	0.471105	0.676736	0.152102	0.7254
0.899948	0.78012	0.204485	1.25063	0.508311	0.0414059
0.591338	0.419206	0.282751	0.472438	0.291924	0.65239
0.867764	0.962003	0.0365331	0.824286	0.132273	0.238549
0.834912	1.08007	0.0946383	0.262674	0.153392	0.0851824
0.885157	0.904832	0.0270977	0.901759	0.00518215	0.077776

## Sheet: Fig 8C
Bivalent volume at -2 oocyte
Control RNAi	pie-1 RNAi
4.8325	9.624
4.859	9.622
7.894	6.5805
6.2415	10.26
4.749	8.615
4.9375	7.7795
4.7085	9.1385
6.737	8.103
5.5485	5.6245
8.3105	4.852
5.335	5.3365
7.639	3.9115
8.094	3.9875
9.1985	5.908
8.468	5.3535
8.208	5.5725
8.4465	6.0275

## Sheet: Fig 9D
Control RNAi		top-2/capg-2 RNAi
-3 oocyte	-2 oocyte	-3 oocyte	-2 oocyte
4.00947	0	8.18983	8.18983
4.5216	3.83402	11.9398	9.28938
0.63585	0	8.24062	7.11218
4.59727	5.72265	5.80774	5.02596
6.28699	1.71946	4.98506	2.86376
7.78916	1.95967	12.6229	2.34943
9.45211	4.40927	11.8177	9.89296
2.74507	0	5.42977	0
6.69322	2.95443	3.59875	4.40927
4.80813	1.95967	5.47114	0
2.57229	1.78988
5.55435	3.33123

## Sheet: S1B Fig
Different distributions of RNAPIIpSer2 signals
Control RNAi							cdk-9 RNAi
	-1 oocyte	-2 oocyte	-3 oocyte	-4 oocyte				-1 oocyte	-2 oocyte	-3 oocyte	-4 oocyte
1	off DNA	off DNA	off DNA	NA			1	no signal	no signal	on DNA	NA
2	off DNA	on DNA	on DNA	NA			2	no signal	no signal	no signal	NA
3	no signal	on DNA	on DNA	on DNA			3	no signal	on DNA	on DNA	NA
4	no signal	no signal	on DNA	on DNA			4	no signal	no signal	no signal	no signal
5	off DNA	on DNA	on DNA	on DNA			5	no signal	no signal	no signal	no signal
6	off DNA	on DNA	on DNA	on DNA			6	no signal	no signal	on DNA	no signal
7	off DNA	on/off DNA	on/off DNA	on DNA			7	no signal	no signal	no signal	no signal
8	no signal	no signal	no signal	NA			8	no signal	no signal	no signal	no signal
9	off DNA	on DNA	on DNA	on DNA			9	no signal	no signal	no signal	no signal
10	no signal	on DNA	on DNA	on DNA			10	no signal	no signal	no signal	no signal
11	no signal	no signal	on DNA	on DNA			11	no signal	no signal	no signal	no signal
12	off DNA	on DNA	on DNA	on DNA			12	no signal	no signal	no signal	no signal
13	no signal	no signal	no signal	no signal			13	no signal	no signal	no signal	no signal
14	off DNA	on DNA	on DNA	on DNA			14	no signal	no signal	no signal	no signal
15	no signal	no signal	on DNA	on DNA			15	no signal	no signal	no signal	no signal
16	no signal	no signal	no signal	on DNA			16	no signal	no signal	no signal	no signal
17	off DNA	no signal	on DNA	on DNA			17	no signal	no signal	no signal	no signal
18	no signal	no signal	on DNA	on DNA			18	no signal	no signal	on DNA	on DNA
19	off DNA	no signal	on DNA	on DNA			19	no signal	on DNA	on DNA	on DNA
							20	no signal	no signal	no signal	no signal

[truncated: 2 more sheets: S2B Fig, S4B Fig]
